# Supplementary material for: STEER: decoupling kinetics with Spatial-Temporal Explainable Expert model for RNA velocity inference
Source: Natl Sci Rev. 2026 Mar 30;13(9):nwag199. doi: 10.1093/nsr/nwag199 (PMC13220760; doi:10.1093/nsr/nwag199)
Supplement: nwag199_Supplemental_Files [file nwag199_supplemental_files.zip]

Archive with 6 entries (6 files):
- .DS_Store
- Supplementary Figures.pdf
- Supplementary Methods and Notes.pdf
- Supplementary Table 1.xlsx
- Supplementary Table 2.xlsx
- Supplementary Table 3.xlsx
