# Supplementary material for: STEER: decoupling kinetics with Spatial-Temporal Explainable Expert model for RNA velocity inference
Source: Natl Sci Rev. 2026 Mar 30;13(9):nwag199. doi: 10.1093/nsr/nwag199 (PMC13220760; doi:10.1093/nsr/nwag199)
Supplement: nwag199_Supplemental_Files [file nwag199_supplemental_files.zip › Supplementary Table 1.xlsx]

## Sheet: Supplementary Table 1
Supplementary Table 1. Gene list for differential expression and differential kinetics in human haematopoiesis data
Up Regulated in HSC-0				Down Regulated in HSC-0 (Up Regulated in HSC-1)				Differential Expression in Downstream cell types
Alpha	Beta	Gamma	Gene Expression	Alpha	Beta	Gamma	Gene Expression	Up Regulated in GMP	Up Regulated in MEP
MS4A6A	NKG7	TUBA8	FCER1A	CCAR2	OLMALINC	RAB32	NACC2	BEND4	HDC
CCR1	CLEC10A	NCDN	CENPE	CALB2	EGF	NFE2	FBXW4	HOOK1	PALM2AKAP2
DNAJC24	FBXO48	IQCK	TIMP3	SLC25A39	LNX1	FUCA2	SDK2	SLC12A9	FCER1A
DNAJB9	AGPAT2	NUDT22	TOP2A	TSR3	CDK15	AURKA	EXT1	ETV4	GATA2
MMP14	GORASP1	SULF2	GATA2	ZNF575	AK5	CCDC137	NEK11	RAB31	CNRIP1
MCTP1	RIN1	ATP8B3	INPP5D	SNHG25	CNRIP1	MBD2	EPB41L3	GFI1	S100A6
FCER1G	DTX4	RNF122	PRMT2	KIF1C	AHNAK	PSMD4	ADGRG6	PAXX	PLIN2
CLEC10A	OPRL1	GRAMD1B	SEMA7A	HERC5	ZCWPW1	TIMP3	FGFR1	VAV2	TIMP3
RAB44	FBXW9	TMEM51	ASPM	CD48	MARCHF1	GATA2	P2RY8	ZNF696	TSC22D1
CAB39L	CST3	PWWP2B	CCNB1	TRIP6	C17orf99	PRPF6	DGLUCY	MCTP1	CENPE
TPST2	BCL3	CAD	CIAO2B	GSTP1	PCDH7	ANXA2	MBD5	LSP1	ITGAM
PALM2AKAP2	KIF1C	GPI	PLOD1	CTSG	SOX5	STAT3	IGHM	DUSP3	SKA1
NCOA5	GALK1	LSP1	PALM2AKAP2	NR1D1	PKIB	BBS12	TRIM3	LRMDA	TDRKH
PKMYT1	NPC2	AURKAIP1	EHBP1L1	AIFM2	ATP9B	PPCDC	DNAJA4	ENC1	CCNB1
RCL1	CNKSR1	TYRO3	NSUN6	IGFBP2	SDK2	TSC22D1	LSP1	TRIP6	JMJD6
HDC	NCDN	SAC3D1	SF3B4	TYROBP	NEK11	RBMS1	OPRL1	SQOR	KCNK5
TRIM3	MLYCD	ATF5	ASTE1	MED22	PRDM1	UBE2D4	ENTPD1	GTF3C2	LIF
PLIN2	TEPSIN	SUN2	AP4S1	VARS1	PBX4	LPAR5	FAM200A	DENND3	TIMP1
KLHL6	MCTP1	HTRA3	FAM234A	NAA40	ASB15	ITGAM	RHBDD3	CASTOR2	HPGDS
MAP1LC3A	DUS4L-BCAP29	ABCA2	LPP	MPO	CCBE1	ZNF490	SCN2A	PATJ	GTF2E1
CREBRF	SLC25A25-AS1	VSIR	SNHG26	SQOR	JCHAIN	CD33	TEDC1	DPEP2	ST3GAL2
PKN3	IL10RB	ATG4B	LAT2	NKG7	SCN2A	ZCWPW1	MGAT1	STK32C	IPPK
SYNE1	QPCTL	KLHDC2	LST1	TCIRG1	GPNMB	KATNIP	RPUSD4	IL17RA	BAG6
PARD3	CLC	NKG7	ZNRF1	HTRA3	ZEB2P1	SERPINB8	SEC16A	LRRC37A2	FBXO48
SUN2	F2	ACTR1B	ALDH16A1	ENTPD6	ACTR1A	TMEM229B	TMEM170B	OPTN	SF3B4
CACNB1	PRSS21	SLC12A9	RLF	DOCK3	ACOX2	QPCTL	SURF6	HLA-DQB1	MYO10
TRPC5OS	ELANE	EIF3K	LAIR1	AGPAT2	FLOT2		ERG	IL12RB2	CCS
FPR3	PAM	RPL35	SERPINB8	MMP24	SPINT1		CUX1	FAM217B	TCIRG1
PCDH9	CD86	CCDC22	NRF1	ENDOG	NUDT22		CTSG	STX3	TMEM214
PBX4	EIF2B2	PRELID1	TMEM208	ROMO1	POLR1C		TBL2	CBL	CCDC22
AURKA	CEACAM4	SLC4A1	SLC12A9	BIN1	HIVEP1		MLYCD	SLC1A4	SVOPL
ZNF18	MBNL1-AS1	FBL	LRP10	CCDC22	IL18RAP		MPO	CTSG	ALOX5AP
MARCHF1	PALM2AKAP2		CTSS	DTX2	KATNIP		GSTP1	NFKBIA	MICB
CAMSAP2	TLE1		SLC25A25-AS1	ENTPD1	LY86		RPS19	SLC2A5	TPSAB1
NDRG2	PCDH9		ARHGAP35	ABCA2	LINC02227			P2RY8	FCER1G
TRIM36	MPO		DDX39A	STK35	TYROBP			JAML	SESN2
ITGAM	CREBRF		ITSN1	STAB1	TRIM36			PPM1F	KIAA0040
CENPE	SLMAP		ACADS	GRK5	DYNLL2			CRHBP	SCAMP4
SGK1	SYNE1		CFLAR	F2	ARHGAP23			BIN1	BBS12
FCER1A	RAB20		PIK3R5	PGAP1	ITPR3			EPB41L3	ARAP1
TCTN2	ATP8B3		ARHGDIA	TMEM51	TRPV1			HLA-DPB1	CHKA
ZNF280C	CHGB		MAP1S	HRH2	FAM234A			IGHM	PIK3AP1
HPGDS	SLCO5A1		RNF40	CEACAM19	LYZ				LPAR5
ASPM	TIAM1		ABCA2	ZNF516	EPB41L3				ASB1
CD34	SERPINB8		VPS18	ECRG4	TMEM236				STK32B
PKIB	PDGFD		YIPF6	CACNB4	MIRLET7BHG				SLC27A6
CAPNS1	RPH3AL		SLC17A5	ATP5F1D	MLX				EMP3
PTGS1	WT1-AS		PRSS21	CHTF18	TGM5				LMO4
LPAR5	TIAM2		MEPCE	WWTR1	TMCC1				LYL1
PRDM1	PGBD5		S100A6	MLPH	PSMG3-AS1				PLGRKT
ITPR3	AGAP1		PGAP4	RPH3AL	E2F4				PEX10
HLA-DRB6	GPRC5D-AS1		PDZD11	GABRR2	S100A4				IL10RB
SCAND2P	TMEM229B		POMGNT2	PTPRB	IQCN				IL3RA
CCNB1	LINC01010		ST3GAL5	RPS6KA6	RNF40				SLC27A1
GATA2	ECRG4		LINC00623	PEX10	LRMDA				TRAFD1
SKA1	PARD6G		SNX25	NCF1	VAV2				PDXK
TMEM236	GRAMD1B		PIK3C2B	PAQR5	CCAR2				TELO2
TSPAN18	STK35		PAM	HBZ	CAMSAP2				ANKRD16
SPINT1			CREBRF	TRAPPC2	ZNF530				MMP14
IL18RAP			ACTR1B	PRSS21	MYO10				TYMP
NXF3			ABCG1	DPCD	RPS6KA2				GORASP1
ZNF530			CLCN7	PDGFD	ARHGAP1				METTL1
KDM4D			EEF2K	ATF5	IL18R1				PPIEL
TFEB			PHF10	LSP1	MXD1				CXCR2
JCHAIN			EXTL3	ACADS	UBALD1				CLC
PCDH7			HROB	DBN1	KCNAB2				NDFIP2
ITK			ZNF782	ATP8B3	SLC2A5				CDKN2AIPNL
EPX			TRAPPC2	CHGB	ATF5				FAM174A
DUSP11			UBOX5	BAG1	BBS12				ENOX2
GPNMB			PBXIP1	AURKAIP1	C1QTNF6				IGFBP4
TIMP3			ST14	GOLGA2P5	CAPNS1				RENBP
SELL			RIN1	SKIL	STX3				HROB
C1QTNF6			RABGGTA	PARD6G	STAB1				LHPP
RUBCNL			CDC73	MITF	SEMA4A				MROH1
CNRIP1			CHGB	FAM86DP	VPS18				ERMAP
ACTR1A			NECTIN4	KCTD2	EBF1				MLX
RHEX			SPRED1	WT1-AS	FRY				DDX41
CDC42EP4			MEST	DCAF4	CAD				KIF1C
NEK11			CXCR2	ARMC2	CELA1				ZDHHC16
TGM5			ST18	CEP131	SIRT3				PIK3C2B
PLGRKT			AURKA	MBNL1-AS1	LZTS2				PBX4
LNX1			KIAA0040	OSGEPL1-AS1	FCER1G				MAP3K6
CDPF1			VPS72	RENBP	RAB31				MANBAL
ARPC4			TENT5C	SLC25A28	CALB2				CAB39L
NQO1			USP54	MLYCD	KDM4D				PLEKHG3
CBL			MN1	IL3RA	CUX1				TBL2
PTPRD			PSMG3-AS1	TLE1	RDM1				VSIR
MIRLET7BHG			TELO2	VSIR	PRG3
HLF			GPLD1	IL10RB	SMARCD2
SRGN			LGALS3	STRN4	PSAP
AHNAK			TRADD	ELANE	CRELD2
EPB41L1			PWWP2B	FNIP2	P2RY8
NPTX2			CACNB1	RASAL1	PBXIP1
FAM234A			PRSS23	PRKCSH	SLC4A1
CA10			CASP7	TPRA1	ITK
CELA1				QPCTL	FBXW5
FBXW4				KCNAB2	TFEB
RDM1				MAP3K14	EPX
ASB15				CA1	CDPF1
FBXW5				RNF122	FPR3
ACOX2				SAC3D1	MICOS13
KIF9-AS1				UBOX5	FAM174A
SPSB3				SIRT3
WT1				ELOB
HIVEP1				EFHD2
PSMG3				NCDN
G6PD				RAB20
KIF5C				PDXK
LRP10				TYRO3
EML6				NOCT
SNHG26				ZNF48
TRADD				DISC1
FABP5				CAMTA2
PLOD1				LRMDA
CPA3				GLIPR2
ZNF740				CIAO2B
EGF				DICER1-AS1
PSMG3-AS1				CD99L2
PHYH				CNKSR1
ANXA5				CASC3
TNNT1				CCDC137
IQCN				PSMB3
NUDT22				EXTL3
SARM1				SLC2A5
CSRP2				MFSD2A
DLGAP4-AS1				RUSC2
PPP1R16A				SIAH1
NAT9				PRPF6
DDX41				GNB1L
MRPL2				RFX1
POMGNT2				EPB41L3
NFKBIA				CLCN7
CDKN2AIPNL				RAB31
EIF2B2				CUX1
GABARAPL2				CAD
DGKQ				SLC12A9
PSAP				P2RY8
TENT5C				CEACAM4
SF3B4				PRSS57
RABGGTA				LINC00623
LIF				SPI1
