# Supplementary material for: STEER: decoupling kinetics with Spatial-Temporal Explainable Expert model for RNA velocity inference
Source: Natl Sci Rev. 2026 Mar 30;13(9):nwag199. doi: 10.1093/nsr/nwag199 (PMC13220760; doi:10.1093/nsr/nwag199)
Supplement: nwag199_Supplemental_Files [file nwag199_supplemental_files.zip › Supplementary Table 2.xlsx]

## Sheet: Supplementary Table 2
Supplementary Table 2. Gene list for Time Variable Genes related to mature mouse brain spatial data
Expert	Expert 0				Expert 1				Expert 2				Expert 3				Expert 4				Expert 5				Expert 6				Expert 7				Expert 8				Expert 9				Expert 10				Expert 11				Expert 12
Pattern	Growth	Peak	Recession	Trough	Growth	Peak	Recession	Trough	Growth	Peak	Recession	Trough	Growth	Peak	Recession	Trough	Growth	Peak	Recession	Trough	Growth	Peak	Recession	Trough	Growth	Peak	Recession	Trough	Growth	Peak	Recession	Trough	Growth	Peak	Recession	Trough	Growth	Peak	Recession	Trough	Growth	Peak	Recession	Trough	Growth	Peak	Recession	Trough	Growth
Time Variable Genes	3110035E14Rik	Asxl2	4930402H24Rik	Nin	Actr3b		4930402H24Rik	Plpp3	Actr3b	Arpp21	Acer3	Atxn2	3110035E14Rik	Arhgap26	4930402H24Rik	Hipk2	AC124561.1	Arhgef17	4930402H24Rik	Ano6	Actr3b		Abca8b		3110035E14Rik	Abca2	1810013L24Rik	Adgrl3	Amotl1		Arhgef12		3110035E14Rik	Ncor1	1810013L24Rik	Cacnb2	9930021J03Rik	Ankrd13c	4930402H24Rik	Arhgap42	AC129186.1	Nav2	3110035E14Rik		Aatk	Cdh13	3110035E14Rik	Abcc5	3110035E14Rik
	Abat	Chsy3	5031439G07Rik		Adcy8		Acsl6	Rsf1	Agbl4	Astn2	Ahcyl2	Chd9	Abca8b	C530008M17Rik	5031425E22Rik	Kcnt2	Abcc5	Msra	Aatk	Kcnt1	Adarb1		Abcc5		AC124561.1	Col26a1	4930402H24Rik	Atp2a2	Atp2a2		Bod1l		Acaca	Srebf2	Abat	Gnas	Abat	C130073E24Rik	9030624J02Rik	Dner	Abi1	Specc1	Abcc5		Adarb1	Csnk1a1	Adcy5	Aplp2	AC129186.1
	Ablim1	Col4a3bp	9030624J02Rik		Agbl4		Add3		Brinp1	Brinp3	Amotl1	Gdpd5	Ablim2	Cabin1	5031439G07Rik	Mdga2	Abr	Nin	Abat	Sfxn5	Adarb2		Ablim2		Adcy5	Dennd5a	5031439G07Rik	Dnajc21	Cmss1		Cep170		Adcyap1r1	Tmem117	Ablim2	Mef2a	Abl2	Cnnm2	Aatk	Fryl	Aco2		Agrn		Adarb2	Gucy1a1	Agap2	Cacnb2	Ablim2
	Abr	Daam1	Aatk		Atp2a2		Ajap1		Brwd1	Camk4	Anks1	Nt5c2	Abr	Cdc42bpb	Aatk	Ssbp2	Actr3b	Osbpl3	Abca2		Add1		Abr		Agap2	Dnm3	Abat	Pvt1	Elavl4		Eif4a1		Akap9		Add1	Nfx1	Abr	Gad1	Abca2	Grm1	Adcy5		Ap1g1		Adcy8	Me3	Akap9	Dapk1	Acap2
	Actr3b	Erbb4	Abca2		Camk2b		Ankrd13c		Cdk19	Cry2	Appl2	Smg6	Acer3	Enah	Abat	Zfp609	Adgrl3	Plxna2	Acsl3		Adra1a		Adcyap1r1		Agpat5	Dscaml1	Abcc1	Srcap	Epb41l3		Erc2		Arap2		Add3	Pxdn	Acer3	Grin3a	Ablim2	Gstz1	Adgrl3		Astn2		Agpat5	Nfib	Ankrd13c	Lrch1	Acin1
	Adarb1	Fam208a	Ablim2		Cnr1		Appl2		Dpysl2	Dclk1	Arhgef17	Tcf7l2	Aco2	Itsn2	Abcc1		Agap2	Srsf11	Acsl6		Amotl1		Add3		Ank3	Edil3	Ablim1	Trps1	Gad2		Fam13c		Arpp21		Ano6	Setd7	Adgrl3	Hmg20a	Acsl6	March1	Agap2		Brinp1		Agrn	Ngef	Antxr1	Pde7b	Agap1
	Adcy8	Fto	Acap2		Dip2c		Arhgef12		Elavl4	Dctn1	Arid1a	Vav3	Actr3b	Shisa6	Acsl6		Agpat3		Adk		Anks1		Agpat3		Ankrd33b	Enpp2	Abr		Gnas		Grip1		Atrx		Carmil1		Amotl1	Mertk	Adcyap1r1	Phlpp1	Ahdc1		Btbd9		Amotl1	Nos1	Arhgap26	Pitpnc1	Ank3
	Adgrl3	Gpld1	Acer3		Dlgap2		Bcas1		Eya3	Dgkg	Atf7ip		Adarb1		Add3		Ankrd33b		Agpat5		Arhgap12		Ank2		Arl15	Erbin	Acsl3		Igsf5		Gtdc1		Atxn1		Cpe		Arsb	Ncor1	Add3	Rc3h1	Ajap1		Cacna2d1		Appl2	Ntrk3	Arpp21	Rasgef1b	App
	Agap2	Gstz1	Add1		Dpysl2		Cabin1		Gas7	Epha10	Atxn1		Amotl1		Adgrl3		Ap1g1		Agrn		Arnt		Arhgap26		Armc9	Fyn	Acsl6		Marf1		Il1rapl1		Bod1l		Crebrf		Atp2a2	Osbpl8	Adk	Sik3	Akap9		Cadm1		Arhgap12	Pds5b	Atf7ip	Sash1	Arhgap12
	Agpat3	Hmg20a	Agap1		Gabra4		Cbl		Gfm2	Exoc5	Baz2b		Arhgef17		Adk		Arl15		Ahcyl1		Bicdl1		Arhgef12		Arpp21	Il1rapl1	Adcyap1r1		Mta3		Itpr2		Brinp1		Dgkg		Bcas3	Rab7	Agap1	Slc24a2	Ank3		Cdc42bpa		Arhgef12	Rai1	Bcl11b	Ttll5	Arl15
	Agrn	Igf1r	Akap9		Gm15564		Ccdc50		Kidins220	Foxp1	Bcan		Arsb		Agap1		Arpp21		Amotl1		C530008M17Rik		Arpp21		Atrx	Mag	Add1		Ptpn4		Itsn1		Cacna2d1		Dlx6os1		Bptf	Vat1l	Agrn	Wdr59	Ano6		Cdc42se2		Atxn10	Tnks	Bcr		Armc9
	Amotl1	Itch	Ank		Gm37459		Cdh20		Lgi1	Gpcpd1	Bptf		Atad2b		Agbl4		Atxn1		Ankib1		Cacna1c		Atad2b		Bicra	Mef2a	Adk		Rora		Kmt5b		Camk2b		Elavl4		Brinp1		Ajap1		Arhgef17		Cdh12		Bcas3	Zfp644	Birc6		Arpp21
	Ankrd33b	Jakmip3	Ank3		Gnas		Cdk8		Lpgat1	Grm3	Btbd9		Atp2a2		Agpat5		Bcl11b		Ano4		Cacna1g		Atp8a1		Cacna1c	Mllt3	Agpat3		Slc24a2		Myo16		Chuk		Eps8		Cacna1c		Akap9		Arl15		Cdh9		Brwd3		Cacna1e		Arrb1
	Apba2	Nrd1	Ankrd28		Grik3		Chd6		Lrrc4c	Kcnh5	CT025619.1		Bcl11b		Agrn		Bcr		Apc		Cacnb2		Atxn10		Cacna1e	Mobp	Agrn		Syt11		Osbpl8		Crebbp		Fchsd2		Cacna1e		Ank2		Armc9		Celf2		C530008M17Rik		Caln1		Atp8a1
	Arhgef17	Ntrk2	Ano4		Hdac9		Chd9		Myo16	Kcnh7	Cacna1c		Brinp1		Anapc1		Brinp1		Appl2		Cadm1		Bicra		Cacna2d1	Pex5l	Ahcyl1		Tanc1		Prkcb		Csmd1		Gabbr1		Cacna2d1		Ankib1		Arnt		Cpeb4		Cabin1		Camk4		Bcas3
	Arpp21	Phactr3	Antxr1		Lgi1		Cmss1		Nrg1	Kcnt2	Cadm1		Cacna1c		Ankib1		Cabin1		Arhgap39		Ccdc136		Birc6		Cacna2d3	Rnf13	Ajap1				Sbno1		Csnk1a1		Gad1		Caln1		Anks1		Arnt2		Dennd4a		Cacna1c		Ccdc88c		Bcl11b
	Arsb	Plcl1	Apc		March1		Cpe		Nrg3	Lnpk	Ccdc136		Caln1		Ap1g1		Cacna1c		Arhgef12		Ccnt2		Brinp1		Caln1	Sbno1	Ankrd13c				Snrnp70		Dclk1		Gad2		Camk4		Apc		Arpp21		Dgkg		Cacna1g		Ccser2		Bmpr2
	Atp2a2	Ppp6r3	Appl2		Ndfip2		Daam1		Pbrm1	Lrrfip2	Cit		Camk1d		Apc		Cacna1e		Atxn10		Cdk8		Cacna1e		Camk1d	Sh3d19	Anks1				Sorbs1		Dgcr8		Gdpd5		Cdc42se2		Appl2		Arrb1		Dhx57		Ccdc136		Cdk8		Brinp1
	Atxn1	Prkg1	Arhgap23		Nrd1		Dach1		Pde4d	Mgll	Cttnbp2		Camk2b		Appl2		Cacna2d1		Atxn2		Chd7		Cacna2d3		Camk2b	Sulf1	Antxr1				Srrm2		Dnajc21		Grid2		Cdkal1		Arhgap23		Atad2b		Dlgap1		Cdc42bpb		Cep162		Brinp3
	Atxn10	Ptprm	Arhgap42		Ppp3ca		Ddhd1		Pds5b	Mmp16	Dhx15		Celf2		Arhgap42		Cacnb2		Baz2b		Cit		Caln1		Camk4	Tmod1	Appl2				Syne1		Drd2		Grip1		Celf2		Arhgef10		Atf7ip		Dnmt3a		Chd6		Chsy3		C130073E24Rik
	Atxn2	Scaper	Arhgef10		Ptprm		Dlg1		Plcb1	Osbp2	Dmxl1		Clip2		Arhgef12		Caln1		Bcan		Cpe		Camk2b		Ccnt2	Tnks	Arap2				Szt2		Dtnb		Gstz1		Cep85l		Arhgef12		Atxn1		Dock9		Cit		Clip2		Cacna1e
	Bmpr2	Sh3d19	Arhgef2		Rims3		Dusp11		Ppp3ca	Osbpl1a	Dnajc21		Dcaf8		Arhgef4		Camk1d		Bcas1		Ctif		Camk2g		Cdh9	Tra2a	Arhgap26				Tcf4		Elmo1		Ice1		Cit		Arhgef4		Bcl11b		Dyrk1a		Clasp2		Cmss1		Cacna1g
	Brinp1	Slk	Arhgef28		Rph3a		Fam13c		Prkacb	Ptprd	Dnmt3a		Dcc		Arid1a		Camk2b		Bcas3		Ctnna3		Cbl		Celf2	Ugt8a	Arhgap42				Ttyh1		Erc1		Igsf8		Cmss1		Arid1a		Bcr		Edil3		Clmn		Cnot1		Cacna2d1
	Brinp3	Smg7	Arnt		Syn2		Fat3		Prkcb	Ptprt	Dtna		Dgki		Arrb1		Cdh12		Birc6		Cttn		Ccdc88c		Chuk		Arhgef12						Eya3		Il1rapl1		Cnot1		Astn2		Birc6		Epha10		Cnksr3		Cnr1		Caln1
	Cacna1c	Srebf2	Arnt2		Syn3		Fbxl5		Rph3a	R3hdm1	Efr3b		Dip2c		Atf7ip		Celf2		C130073E24Rik		Eml1		Cdc42bpb		Cnot6l		Arnt						Fras1		Iqgap2		Cnr1		Atad2b		C130071C03Rik		Erc2		Cnot6l		Cplx2		Camk2b
	Cacna1e	Stard9	Astn2		Syt11		Fgd4		Scaper	Rbm26	Eif4a1		Dlgap1		Atxn2		Col19a1		Cacna2d2		Enah		Celf2		Cnr1		Arsb						Fry		Kat6a		Cplx2		Atf7ip		Cacna1c		Etl4		Ctif		Dab1		Ccdc85a
	Cacna1g	Synj2	Atad2b				Fgfr1		Spock1	Sgcz	Epb41l3		Dpy19l1		Baz2b		Cplx2		Camk2g		Extl3		Chuk		Cplx2		Atp11a						Fstl4		Kirrel3		Crebbp		Atp11a		Cacna2d2		Eya3		Cttn		Dclk1		Ccnt2
	Cacna2d1	Tle1	Atp11a				Glg1		Usp47	Tmem132d	Eps15l1		Elavl4		Bcan		Csmd1		Carmil1		Fam135a		Cnot1		Crebrf		Atxn2						Gas7		Klf12		Dclk1		Bcan		Cacna2d3		Fam19a2		Cttnbp2		Dctn1		Cdc42bpa
	Cacna2d3	Trpm3	Baz2b				Gnao1		Utrn	Whrn	Fam13c		Fam19a2		CT025619.1		Cttnbp2		Cdh20		Fras1		Cplx2		Csmd1		Baz2b						Gm21992		Lamp2		Dlgap1		Bcas1		Caln1		Fbxl5		Dclk2		Dgcr8		Cdh13
	Cacnb2	Ubl3	Bcas1				Gpc5		Zfp592	Zfp532	Fam193a		Fam49b		Cadm1		Dab1		Cep85l		Frmpd4		Crtc1		Cttnbp2		Bcan						Gm45837		Lrch1		Dnm3		Bin1		Camk4		Fndc3b		Ddx17		Dgkb		Cdh9
	Camk1d	Ubr2	Bicdl1				Grb10				Fchsd2		Fchsd2		Camk2g		Dgcr8		Chd7		Fryl		Csmd1		Dctn1		Brwd1						Gtf2ird1		Mapk1ip1		Dpysl2		Brinp3		Ccnt2		Foxo3		Dennd5a		Dgkg		Celf2
	Camk2b	Ubr4	Bin1				Grm3				Fryl		Fnip1		Carmil1		Dgkg		Chd9		Gabbr1		Cyfip1		Dgkb		C130071C03Rik						Hp1bp3		Meis2		Erc2		Brwd1		Cdh13		Frmd5		Dnm3		Dido1		Chuk
	Camk2g	Vps54	Bptf				Ick				Fto		Fto		Cbl		Dgkh		Chsy3		Gnai1		D17Wsu92e		Dip2c		Cabin1						Kcnh5		Mgat5		Extl3		Brwd3		Cdip1		Fto		Dusp11		Dlg2		Crtc1
	Camk4		Brwd3				Il1rapl1				Gm21992		Gap43		Cdc37l1		Dgki		Clasp2		Gnas		Ddx39b		Dlg2		Camk2g						Kcnn3		Mir9-3hg		Fam19a5		C530008M17Rik		Cdk8		Gapvd1		Dyrk1a		Dlgap2		Csmd1
	Carmil1		Cadm1				Inpp5b				Hdac9		Gm15564		Cdc42bpa		Dido1		Clmn		Gpld1		Dennd4a		Dnm2		Carmil1						Kcnt1		Myt1l		Frmpd4		CT025619.1		Chd2		Gm37459		Dzip1		Dlx6os1		Csnk1a1
	Ccdc136		Cbl				Itpr2				Hsf1		Gm37459		Cdh20		Dlgap1		Cnot2		Grip1		Dgkg		Dock9		Ccdc50						Kcnt2		Nfat5		Fry		Cacna2d2		Cplx2		Gtdc1		Edil3		Dok6		Ctif
	Ccdc85a		Cdc37l1				Kansl1l				Igf1r		Gm45837		Cdk8		Dlgap2		Cpe		Grm1		Dgkh		Dok6		Ccdc88c						Khdrbs3		Nrxn3		Gabra4		Ccdc50		Crebrf		Hdac5		Efr3b		Egfem1		Cttnbp2
	Ccdc88c		Cdc42bpa				Kdm2a				Itsn2		Gnai1		Cep162		Dnah9		Cpeb2		Gtf2i		Dido1		Egfem1		Cdc37l1						Klhl2		Osbpl9		Gas7		Ccdc85a		Csmd1		Hp1bp3		Elmo1		Fam234b		Dapk1
	Ccnt2		Cdc42se2				Kif26b				Kcnc2		Gnas		Cep170		Dpp10		Crebrf		Hdac8		Dlg2		Elmo1		Cdh20						Lrba		Pcdh17		Gfm2		Cdc37l1		Csnk1a1		Hs3st4		Enah		Fgd4		Dgkb
	Cdh12		Cdh20				Kmt2d				Kcnip4		Grm5		Chd9		Epha10		Daam1		Hdac9		Dlgap2		Enah		Cdk8						Map4k5		Phyhipl		Gnas		Cdc42bpa		Ctnna3		Kcnh5		Epb41l3		Foxo3		Dgki
	Celf2		Cdk19				Lcorl				Kmt2d		Ildr2		Chuk		Erc2		Daam2		Homer2		Dmxl1		Ephb1		Cep85l						Mapk10		Pias2		Gtdc1		Cdh20		Dach1		Kcnh7		Epha10		Foxp1		Dido1
	Cep85l		Chd7				Lrrc4b				Lhfp		Impact		Cldn11		Eya3		Dclk2		Hp1bp3		Dnah9		Erc2		Chd6						Marf1		Pitpnc1		Gtf2i		Cdip1		Dcc		Kcnt2		Eps15l1		Fut9		Dixdc1
	Cit		Clasp2				Mertk				Lrba		Ints13		Clmn		Fam19a2		Ddhd1		Igf1r		Dnmt3a		Fam49b		Chd7						Mast3		Plcl2		Hdac9		Cdk19		Dennd1a		Kctd16		Esyt2		Gas7		Dlg2
	Cnnm2		Cldn11				Mir9-3hg				Lrrc7		Itsn1		Cnnm2		Fam49b		Ddx17		Igsf5		Dock4		Fndc3b		Clasp2						Mmp16		Plxna2		Homer2		Cdk8		Dgkb		Kif1b		Extl3		Glg1		Dlgap1
	Cnot6l		Clip2				Msi2				Luc7l2		Kcnh5		Cnot2		Fgd4		Ddx39b		Ildr2		Dtna		Foxp1		Clmn						Nr1d2		Ppp1r21		Igsf5		Chd6		Dgki		Lpgat1		Fchsd2		Gm28928		Dlx6os1
	Cplx2		Clmn				N4bp2				Macf1		Lars2		Cntn2		Fras1		Dhx15		Inpp4b		Dtnb		Gad1		Cpe						Nr3c2		Prkcz		Il1rapl1		Chd7		Dip2c		Lrba		Flnb		Gm45837		Dnah9
	Creb1		Cntn2				Nav2				Mcc		Lpgat1		Col4a3bp		Fstl4		Dner		Ireb2		Elavl4		Gad2		Cpeb4						Nrd1		Pspc1		Kcnd2		Clasp2		Dixdc1		Lrfn2		Fras1		Gpm6b		Dnm3
	Crebbp		Col26a1				Ncam2				Mcu		Lrrc4c		Cpeb2		Gas7		Dnm2		Itch		Eps15		Galnt17		Cry2						Ogt		Ptch1		Kcnh5		Cldn11		Dlg2		Lrfn5		Frmd4a		Grm5		Dnmt3a
	Crebrf		Cpe				Ncoa1				Mfn1		Mapt		Crebrf		Gm37459		Dock1		Itsn1		Flnb		Gas7		D17Wsu92e						Osbp2		Ptprm		Kcnh7		Clmn		Dok6		Lrp1		Fryl		Hs3st4		Dok6
	Csmd1		Cpeb2				Ndrg2				Mgat5		March1		Csnk1a1		Gm45837		Dtna		Jarid2		Frmd5		Gm19410		Daam2						Osbpl1a		Rab30		Kcnip4		Col4a3bp		Dpy19l1		Luc7l2		Gabra4		Itsn2		Egfem1
	Ctif		Csnk1a1				Nktr				Mtss1l		Mtss1		Ctif		Gng7		Dyrk1a		Kcnc2		Gabra2		Gnal		Dcaf8						Pcdh7		Rgs7bp		Kcnn2		Cry2		Drd2		Mapk1ip1		Gbf1		Kcnh5		Epc1
	Ctnnd2		Cyth1				Nwd1				Myh9		Myo16		Daam1		Grm5		Elmo2		Kcnd2		Gad1		Gnas		Dclk1						Peli2		Rims3		Lars2		Csnk1a1		Dtnb		Mir9-3hg		Gfm2		Kcnh7		Epha10
	Cttnbp2		Daam2				Parp8				Nrxn1		Myt1l		Daam2		Gtdc1		Epc1		Kcnh5		Galnt16		Grik3		Dclk2						Phactr3		Rmst		Lhfp		Ctnna3		Dusp11		Ncoa1		Gm37459		Kcnt2		Erc2
	Dclk1		Dclk2				Pdzd2				Ntrk2		Ndfip2		Dctn1		Hs2st1		Eps15		Kcnip4		Garem1		Grip1		Ddhd1						Phf24		Rprd2		Lrrc7		D17Wsu92e		Efr3b		Ncoa3		Gm38394		Khdrbs3		Exoc6b
	Ddhd1		Ddx17				Ppfia1				Nwd1		Nos1		Ddhd1		Hs3st4		Erbb4		Kcnn2		Gas7		Grm5		Ddx17						Pik3r1		Sash1		Lrrn2		Daam2		Eif2ak4		Ncor1		Gnal		Klf12		Fam234b
	Ddx39b		Dennd5a				Ppp1r16b				Ogt		Osbpl1a		Dennd4a		Ice1		Erbin		Kcnn3		Gm45837		Hnrnpm		Dennd4a						Pitpnm2		Scaper		Lrrtm4		Dab1		Eif4a1		Nebl		Gpld1		Lgi1		Far2
	Dgkh		Dip2a				Ppp2r3a				Osbpl3		Osbpl8		Dhx15		Itpr1		Erc1		Lrch1		Grid2		Hp1bp3		Dhx15						Plcb1		Sec24b		Mapk10		Dach1		Elmo1		Nectin3		Gpr107		Lpgat1		Fgd4
	Dgki		Dip2b				Prrc2a				Pde7b		Pak1		Dip2b		Kcnd2		Extl3		Lrrn2		Grm5		Ice1		Dock1						Ppfia2		Sesn1		Mapk4		Dapk1		Enah		Nfib		Grb10		Lrrc4c		Flnb
	Dhx57		Dixdc1				Ptch1				Pdzd2		Palm2		Dixdc1		Kctd16		Fam135a		Mdga2		Hdgfl3		Inf2		Dtna						Ppp1r9a		Slc22a23		Mgll		Ddx17		Ephb1		Nkain2		Grip1		Lrrtm4		Fndc3b
	Dido1		Dlg1				Ptprt				Peli2		Pbrm1		Dlg1		Khdrbs3		Fam13c		Mef2a		Hnrnpm		Itpr1		Dzip1						R3hdm1		Slc38a1		Mras		Ddx39b		Fam13c		Nr3c2		Grm1		Mapk4		Fnip1
	Dlg2		Dnm2				Ralgps1				Plcb4		Pde8b		Dlg2		Lingo2		Fam214a		Mgat5		Inf2		Jakmip3		Elmo2						Rc3h2		Snx29		Myt1l		Dennd4a		Fam49b		Nrg3		Gtf2ird1		Mast3		Foxo3
	Dlgap1		Dnm3				Scg3				Ppfia2		Plcb1		Dnm2		Lrrc4c		Farp1		Mras		Iqgap2		Kcnab1		Epn2						Rnf38		Sorcs1		Ndfip2		Dennd5a		Fat3		Nufip2		Hdac5		Mctp1		Fras1
	Dlx6os1		Dock1				Sec24a				Prex2		Prepl		Dock1		Lrrc7		Fat3		Ncam2		Itpkb		Kcnd2		Eps15						Rph3a		Strn		Nfib		Dgkb		Fchsd2		Numa1		Hdac9		Mcu		Frmpd4
	Dnajc21		Dock10				Shtn1				Prrc2c		Prkacb		Dock10		Lrrfip2		Fgfr1		Ncoa6		Itsn2		Kcnh7		Eps8						Samd12		Syne1		Nr1d2		Dip2a		Fnip1		Ogt		Hmg20a		Mras		Fryl
	Dpp10		Dock9				Slc1a2				Ptpn3		Reps1		Dock4		Lrrtm4		Fnbp1		Nr3c1		Kcnt1		Kcnn2		Fam135a						Scg3		Tanc1		Nrg3		Dip2b		Foxp1		Osbpl3		Homer2		Myo16		Fstl4
	Dtnb		Dpy19l1				Slc1a3				Ptprz1		Rgs7bp		Dock9		Map4k5		Fto		Nrcam		Kctd16		Kcnt2		Fam13b						Sema5a		Ttc13		Nrxn3		Dip2c		Frmpd4		Pak1		Hs2st1		Myt1l		Fut8
	Dzip1		Dpysl2				Slc27a1				Rbm39		Rims2		Dtna		Mapt		Garem1		Ntng1		Kdm2a		Klf12		Fam193a						Slk		Tulp3		Nt5c2		Dlg1		Fry		Pak7		Ick		Nrg1		Gabra4
	Elavl4		Dscaml1				Slc4a4				Rims2		Rims3		Dusp11		March1		Glud1		Patj		Kirrel3		Lrrc4c		Fam19a5						Sltm		Tulp4		Ntm		Dlx6os1		Fryl		Pdzrn3		Igsf5		Ntm		Gad1
	Epha10		Dst				Slc6a11				Rora		Sin3b		Edil3		Mctp1		Gm3764		Pde4d		Kmt2d		Lrrc7		Fam214a						Sorbs2		Usp34		Ntrk3		Dnm2		Fstl4		Pex5l		Ildr2		Numa1		Galnt17
	Erc2		Dusp11				Smyd3				Secisbp2l		Slc38a1		Elmo1		Me3		Gnao1		Plcb4		Larp1		Lrrtm4		Farp1						Spaca6		Usp40		Osbpl9		Dnmt3a		Gabbr1		Phka2		Inpp4b		Pak1		Gas7
	Esyt2		E130308A19Rik				Snrnp70				Sf1		Snd1		Elmo2		Myt1l		Gnas		Plekha7		Lpgat1		Magi2		Fat3						Speg		Wasf3		Pbrm1		Dock10		Gad2		Plcb4		Inpp5b		Pcdh7		Gfm2
	Eya3		Edil3				Sorbs1				Sh3gl3		Snx29		Epc1		Nav2		Gpld1		Plekhg1		Lrba		Mapk8ip3		Fcho2						Ssbp2		Xkr6		Pbx1		Dock4		Galnt18		Ppfia2		Itch		Pcm1		Gm45837
	Fam135a		Eif4a1				Spag9				Slc25a12		Spire1		Ephb1		Ndfip2		Gpm6b		Pnisr		Lrrc4b		Mapt		Fgfr1						Stx16				Pcdh7		Dock9		Garem1		Ppp1r21		Kcnc2		Pds5a		Gnas
	Fat3		Elmo1				Sparcl1				Spop		Srebf2		Epn2		Nell1		Grk3		Polb		Luc7l2		March1		Fmn2						Tbc1d5				Pde8b		Dpy19l1		Gas7		Prox1		Kcnd2		Phactr1		Grb10
	Fchsd2		Eml1				Srcap				Srrm1		Stx16		Eps15		Nfib		Hipk2		Ppp6r2		Magi2		Mbnl2		Fnbp1						Tle4				Pias2		Dst		Gdpd5		Psd3		Kcnn3		Pik3r1		Grin3a
	Flnb		Enpp2				Srrm1				Srrm2		Sulf1		Eps15l1		Nrcam		Hmg20a		Prkcb		Mark3		Mctp1		Fry						Tmem132d				Pign		Edil3		Glg1		Ptpn3		Kdm3b		Pkp4		Grip1
	Fmn2		Epb41l2				St6galnac3				St7		Syn2		Erbin		Nrxn2		Ick		Prkcd		Mast3		Me3		Fryl						Tnik				Prickle2		Eif2ak4		Gm19410		Ptprd		Kif26b		Plcb1		Grm1
	Foxo3		Epb41l3				Tet2				Stag2		Syn3		Erc1		Ntrk3		Igsf8		Ptpn3		Mmp16		Megf11		Fto						Trpc4ap				Prkcb		Elavl4		Gm45837		Ptprt		Kirrel3		Plxna2		Gstz1
	Foxp1		Ephb1				Tnr				Strn3		Syt11		Eya3		Palm2		Itpkb		Ptpn4		Mon2		Msra		Gabrb1						Unc79				Prkcd		Enpp2		Gnal		R3hdm1		Lef1		Ppfia2		Hp1bp3
	Frmd4a		Epn2				Ttyh1				Syn3		Syt16		Fam135a		Peli2		Kmt2c		Rab30		Mpp6		Myt1l		Glud1						Usp7				Psd3		Epb41l2		Gnao1		Raver2		Lhfp		Ppp1r21		Hs3st5
	Fut9		Erbin				Ubr2				Syne1		Tbc1d5		Fam13c		Phactr1		Lamp2		Rasgef1b		Msra		Nav1		Gm3764						Wnk2				Psme4		Epb41l3		Gng7		Rfx3		Lrfn5		Ppp1r9a		Inpp4b
	Gabra4		Erc1				Utrn				Tbl1x		Tenm4		Fam172a		Phf24		Lhfp		Rcor3		Myo6		Neto1		Gnao1										Ptpn3		Epc1		Gpm6b		Rims3		Lrp1		Ppp3ca		Iqgap2
	Gabrb1		Exoc6b				Zeb1				Tial1		Tmem132d		Fam214a		Pitpnm2		Limch1		Reps1		Nav2		Nin		Gpc5										Ptpn4		Ephb1		Grid2		Rmst		Lrrc7		Prickle2		Jakmip3
	Gapvd1		Fam13c				Zfp609				Tmem117		Tnrc18		Fam234b		Plcb1		Lrch3		Rgs6		Ncor1		Nkain2		Gpld1										Ptprm		Epn2		Grik3		Rnf38		Luc7l2		Prkacb		Kcnab1
	Gnal		Fam19a5				Zfp704				Tnks		Tpr		Farp1		Ppp3ca		Lrrn2		Rgs7bp		Nebl		Nr3c2		Grid2										Rai1		Erbin		Grm5		Rora		Map4k5		Prkcb		Kcnh7
	Gnas		Fam214a								Tulp3		Trpc4ap		Fat3		Prickle2		Luzp2		Rictor		Nfx1		Nrxn3		Grk3										Rbfox1		Erc1		Gucy1a1		Runx2		March1		Prpf39		Kcnip4
	Gpcpd1		Fam49b								Xrn1		Ttc13		Fbxl5		Prkcb		Macf1		Rims2		Nrd1		Ntrk3		Gstz1										Rgs7bp		Exoc5		Ice1		Scaper		Mef2a		Psd3		Kctd16
	Grik3		Fbxl5								Zbtb20		Vat1l		Fgfr1		R3hdm1		Mag		Rmst		Nrxn2		Nufip2		Gtf2i										Rora		Ext1		Igsf5		Sema5a		Mgat5		Pspc1		Khdrbs3
	Grm1		Fcho2								Zfp638		Xkr4		Fmnl2		Rbfox1		Mal		Rora		Osbpl8		Pak1		Hook3										Rph3a		Fam13c		Il1rapl1		Sesn1		Mpp6		Ptprt		Kif26b
	Gtf2i		Fmnl2										Xylt1		Fnbp1		Rfx3		Maml2		Rorb		Parp8		Pde10a		Igsf8										Ryr3		Fam214a		Inf2		Sestd1		Mta3		Ralgps1		Klhl2
	Homer2		Fnbp1												Foxn3		Rgs7bp		Map4		Rph3a		Pde10a		Pde1b		Insr										Sestd1		Fat3		Itpr1		Sez6l		Mtss1		Rc3h2		Lars2
	Hs2st1		Foxn3												Foxp1		Rreb1		Map4k4		Rreb1		Phactr1		Pds5b		Itpkb										Setd7		Fbxl17		Jakmip3		Sh3rf1		Nbeal1		Reln		Lingo2
	Hs3st4		Fras1												Fryl		Rtn4		Mapk1ip1		Sdha		Pitpnm2		Phactr1		Itpr2										Sez6l		Fbxl5		Kat6a		Sp3		Ncor1		Rev3l		Lrba
	Impact		Frmd5												Fyn		Ryr3		Mapk4		Sez6l		Ppfia2		Phf24		Itsn1										Sh3d19		Fgfr1		Kcnab1		Spata5		Nell1		Rgs7bp		Lrch1
	Ints13		Fyn												Gfm2		Sestd1		Mboat2		Sh3d19		Psd3		Plcb1		Kat6a										Shisa6		Fmn2		Kcnd2		Spock1		Nin		Rgs9		Lrrc4c
	Kcnc2		Gabbr1												Gm3764		Sez6l		Mbp		Shisa6		Ptpn11		Plxna2		Kcnt1										Slit3		Fnbp1		Kcnn3		Spred2		Nktr		Rph3a		Lrrc7
	Kcnh5		Garem1												Gm38394		Sipa1l3		Mdm4		Sin3b		Ptprt		Ppip5k2		Kdm2a										Sorbs2		Fndc3b		Kdm3a		Srsf11		Nr1d2		Samd12		Lrrfip2
	Kcnh7		Gas7												Gnao1		Sorbs2		Megf11		Slc24a2		Rbfox1		Ppp1r9a		Kdm3b										Specc1		Fnip1		Kif5b		Stim2		Nrd1		Sdha		Lsamp
	Kcnt1		Gdpd5												Grin3a		Sorcs1		Mertk		Spock1		Rfx3		Ppp3ca		Kidins220										Spock1		Foxp1		Kirrel3		Sytl2		Ntng1		Sgms1		Magi2
	Kcnt2		Gigyf2												Grk3		Spock3		Mfn1		Spock3		Scg3		Prickle2		Kif13b										Spock3		Frmd5		Klf12		Tcf4		Nufip2		Slc24a4		Man1a
	Kdm3b		Glg1												Grm3		Stxbp6		Mmd2		Srgap1		Sema5a		Prkacb		Kifc3										Srrm4		Fut8		Limch1		Tenm4		Ogt		Slc6a6		Mapk10
	Khdrbs3		Gm21992												Gtf2i		Sv2c		Mobp		Srrm4		Sema6d		Ptpn11		Kmt2c										Stim2		Garem1		Lrrc4b		Tmem44		Ophn1		Spred2		Mapt
	Lars2		Gm37459												Hdgfl3		Syn2		Mpp6		Stim2		Sesn1		R3hdm1		Lamp2										Stxbp6		Glud1		Lrrc7		Trpc4ap		Osbpl3		Ssbp2		March1
	Lef1		Gna12												Hook3		Syt16		Msi2		Syn3		Shprh		Rbfox1		Lgr4										Syn3		Gm21992		Man1a		Trps1		Palm2		Strn		Mark2
	Lgi1		Gnai1												Hsf1		Tanc1		Mtss1		Synpo2		Sipa1l3		Rfx3		Lhfp										Syt16		Gm3764		Mapk4		Ttyh1		Patj		Syn2		Mast3
	Lrba		Gnao1												Igf1r		Tmem117		Mtss1l		Tcf7l2		Slc6a6		Rgs7bp		Limch1										Tanc1		Gna12		Mast4		Tulp3		Pde4d		Tbk1		Mctp1
	Lrch1		Gnb4												Igsf8		Tmem132d		Myo6		Tox		Slit3		Rgs9		Lnpep										Tenm4		Gnao1		Mctp1		Tyro3		Pkd2		Tle4		Me3
	Lrfn2		Gng7												Inf2		Tnrc6c		Nbeal1		Ubr4		Slk		Robo1		Lrp1										Tmem117		Gpld1		Mdm4		Vps8		Plcb4		Tmem44		Mef2a
	Lrfn5		Gpc5												Inpp4b		Trak1		Nckap5		Usp34		Sox6		Rtn4		Lsamp										Trim2		Gpm6b		Meis2		Washc2		Plekha7		Tnrc6c		Mmp16
	Lrp1		Gpm6b												Inpp5b		Trpc4ap		Ndrg2		Usp47		Sp3		Sh3rf1		Luc7l2										Trps1		Grk3		Mfap3l		Wdr26		Plekhg1		Trpm7		Msra
	Lrrc7		Grm3												Ireb2		Unc79		Neo1		Vav3		Srgap2		Sipa1l3		Macf1										Usp7		Grm3		Mink1		Wipf2		Plekhh1		Xrn1		Myt1l
	Man2a1		Gucy1a1												Itpkb		Wdr17		Nfat5		Vps54		Srsf11		Slco3a1		Maml2										Wdr17		Hdac8		Mtor		Xpr1		Pnisr		Zfp609		Nav1
	Marf1		Hdac5												Itpr2		Xkr4		Nhsl1		Wnk2		Stag2		Sorbs1		Map4k4										Ywhaz		Hipk2		Myt1l		Xylt1		Prkcd				Nell1
	Mboat2		Hexb												Kat6a		Xrn1		Nktr		Xkr4		Strn		Sorbs2		Map4k5										Zfp804a		Hnrnpm		N4bp2		Zeb2		Prox1				Nin
	Mcu		Hipk2												Kcnip4		Ywhaz		Npas3		Ywhaz		Tbl1x		Sorcs1		Mast4										Zmat4		Hook3		Ncam1		Zfp592		Ptpn3				Nos1
	Me3		Ick												Kdm4c		Zdhhc14		Ntrk2		Zfp644		Tcf4		Spaca6		Mbp												Htr2c		Ncan		Zhx3		Ptpn4				Nr1d2
	Meis2		Inf2												Kdm6a				Nwd1		Zfp804a		Tmem132d		Speg		Mcc												Huwe1		Ncoa6		Zmat4		Ptprz1				Nr3c2
	Mgll		Insr												Kirrel3				Pacs2				Tnr		Spop		Mctp2												Ice1		Ndfip2				Raver2				Nrg3
	Msra		Itpkb												Klf7				Pard3				Tnrc6c		Stim2		Mdm4												Ick		Nedd4				Rc3h1				Nrp1
	Mta3		Itpr2												Kmt2d				Phactr3				Trim2		Syn2		Mertk												Igsf8		Nell1				Rims2				Nrxn3
	Nav2		Jarid2												Lamp2				Phka1				Trpm7		Taok1		Mfn1												Inf2		Neto1				Rims3				Nufip2
	Ndfip2		Kat6a												Lgi1				Phldb1				Ubl3		Tmeff1		Mmd2												Inpp5b		Ngef				Rnf220				Ophn1
	Nell1		Kdm2a												Lgr4				Phlpp1				Uggt1		Tpr		Mon2												Iqgap2		Nrg1				Rora				Osbpl3
	Nfib		Kdm3a												Lhfpl3				Pik3r1				Unc79		Unc79		Mpp6												Itpr2		Ntrk3				Rorb				Pak1
	Nfx1		Kdm6a												Limch1				Pkd2				Vat1l		Vcan		Msi2												Jak1		Pbx1				Rreb1				Pcnx
	Ngef		Kif13b												Lrba				Pkp4				Washc2		Vps8		Mtor												Jakmip3		Pcm1				Ryr3				Pcsk5
	Nr1d2		Kif1b												Lrp1				Plp1				Xpr1		Wdr59		Mtss1												Kansl1l		Pcnx				Scmh1				Pde7a
	Nrcam		Kif5b												Luc7l2				Plpp3				Zbtb20		Xkr6		Mtss1l												Kat6a		Pde10a				Sec24a				Pds5b
	Nrg3		Klf7												Macf1				Ppfia1				Zeb2		Ywhaz		Myh9												Kidins220		Pde1b				Secisbp2l				Peli2
	Nrp1		Klhl2												Mag				Ppp2r3a				Zfc3h1		Zcchc11		Myo6												Kif13b		Pde7b				Sema5a				Phf24
	Nrxn1		Kmt2c												Mal				Ppp6r3				Zfp638		Zdhhc14		Ncam1												Kif1b		Pde8b				Sema6a				Phka2
	Nrxn3		Kndc1												Map4				Prex1				Zfyve9		Zfp592		Ncoa1												Kif26b		Pdzd2				Sema6d				Plcb1
	Ntm		Limch1												Mast4				Prex2						Zfyve9		Ncor2												Klf12		Phactr1				Setd5				Plxna2
	Ntrk3		Lpgat1												Mbnl2				Prkg1						Zmat4		Ndrg2												Klf7		Phactr3				Sez6l				Ppfia2
	Ogt		Lrch3												Mboat2				Prpf39								Nebl												Kmt5b		Phf24				Shc3				Ppp2r2a
	Osbp2		Luc7l2												Mbp				Prrc2a								Nedd4												Kndc1		Pias2				Shisa6				Ppp3ca
	Osbpl1a		Luzp2												Mertk				Prrc2c								Nfat5												Larp1		Picalm				Shtn1				Prickle2
	Osbpl3		Mag												Mgat5				Psd3								Nktr												Lcor		Plcb1				Sik3				Prkacb
	Palm2		Mal												Micall1				Ptch1								Npas2												Lcorl		Plxna2				Sin3b				Prpf39
	Parm1		Man1a												Mir9-3hg				Ptprm								Npas3												Lnpep		Ppp1r16b				Sipa1l3				Ptprk
	Parp8		Map4												Mllt3				Ptprz1								Ntm												Lnpk		Ppp1r9a				Slc20a1				Pxdn
	Pbx1		Map4k4												Mmd2				Qk								Ntrk2												Macf1		Ppp3ca				Slc24a2				R3hdm1
	Pcdh7		Map7												Mobp				Rab7								Nwd1												Mag		Prkacb				Snrnp70				Rai1
	Pcdh9		Mapt												Mon2				Rbm39								Pard3												Mal		Prkcb				Snx29				Ralgapa2
	Pde1b		Mark2												Msi2				Rc3h1								Pcdh17												Map4k5		Ptpn11				Sorbs2				Raver2
	Phf24		Mark3												Mta3				Rspry1								Phactr3												Map7		Rai1				Sp3				Rbfox1
	Pitpnc1		Mast3												Mtor				Sash1								Phka1												Mapt		Rasa2				Spock1				Rcor3
	Plcb1		Mast4												Myo6				Secisbp2l								Phlpp1												Marf1		Rasgef1b				Spock3				Rfx3
	Plekha7		Mbnl2												Nbeal1				Sema4d								Pign												Mark2		Reln				Srgap1				Rgs7bp
	Plxna2		Mbp												Ncan				Sema6d								Pik3r1												Mark3		Rgs7bp				Srrm2				Rnf13
	Polb		Mdm4												Ndrg2				Sh3d19								Pitpnc1												Mast4		Rgs9				Srrm4				Rph3a
	Ppfia1		Micall1												Nfat5				Sh3rf1								Plpp3												Mbp		Robo1				Stard9				Rreb1
	Ppp1r21		Mier1												Ngef				Sin3b								Ppfia1												Mdm4		Sbno1				Synj2				Rtn4
	Ppp3ca		Mink1												Nhsl1				Slc1a2								Prex1												Mgat5		Sgcz				Synpo2				Sec24b
	Prepl		Mobp												Nkain2				Slc1a3								Prex2												Mmd2		Sgms1				Tanc1				Sez6l
	Prkacb		Mvb12b												Nktr				Slc22a23								Prpf39												Mobp		Shtn1				Taok1				Sgms1
	Prkcb		Myo6												Nr1d2				Slc27a1								Ptch1												Msra		Slc22a23				Tcf7l2				Shisa6
	Prkcd		Nbas												Nr3c1				Slc4a4								Ptpra												Mta3		Slc24a4				Tenm4				Sipa1l3
	Pspc1		Nbeal1												Nr3c2				Slc6a1								Ptprz1												Mtor		Slc6a1				Tmem117				Slc24a2
	Ptpn3		Ncam1												Nrcam				Slc6a11								Qk												Mtss1		Slit3				Tnr				Slc38a1
	Ptpn4		Ncoa3												Nrd1				Slk								Rab30												Mtss1l		Spock3				Trak1				Slc6a6
	Ptprt		Ncoa6												Ntrk2				Sltm								Rabep1												Mvb12b		Srgap2				Ttll7				Slco3a1
	R3hdm1		Ncor2												Numa1				Son								Rasa2												Myh9		Ssbp2				Ubr4				Slit3
	Rab7		Nectin3												Nwd1				Sorcs2								Rbm26												Myo16		St7				Uggt1				Sorbs1
	Rabep1		Nedd4												Ogt				Sparcl1								Rbm39												Myo18a		Strn				Vav3				Sorcs1
	Raver2		Nfasc												Otud7b				Spire1								Rcor3												Myo6		Supt6				Vcan				Speg
	Rbfox1		Nfia												Parp8				Srrm1								Rev3l												Nbas		Sv2c				Wnk2				Srcin1
	Rgs7bp		Nfix												Pcm1				Tjp1								Ric1												Ncam1		Tanc1				Zcchc11				Srrm2
	Rims3		Nkain2												Pde7a				Tmcc3								Rora												Nebl		Tbc1d5				Zeb1				Srsf11
	Rora		Nr3c2												Pds5b				Tnpo1								Rorb												Nfix		Tet2				Zmat4				Stim2
	Rreb1		Nufip2												Pdzd2				Tnr								Sash1												Nhsl1		Tle4								Strn3
	Runx2		Otud7b												Peli2				Tns3								Sec61a2												Nktr		Tlk2								Sulf1
	Ryr3		Pacs2												Phka1				Trpm3								Sema6d												Nr3c1		Tmod1								Sv2c
	Samd12		Pak1												Phldb1				Trps1								Serpine2												Nr3c2		Tnks								Syn2
	Sash1		Pak7												Pkd2				Tspan2								Sestd1												Nrg1		Tpr								Syt16
	Scg3		Pcsk5												Pkp4				Tspan7								Setd5												Nufip2		Ube2h								Szt2
	Sec24a		Pde4b												Plekhh1				Tulp3								Sf1												Nwd1		Unc13c								Tanc1
	Sec61a2		Pde4d												Plp1				Tulp4								Sfxn5												Otud7b		Unc79								Tbc1d5
	Sestd1		Pex5l												Plpp3				Ubr4								Shc3												Pacs2		Utrn								Tcf4
	Setd7		Phldb1												Pnisr				Ugt8a								Sik3												Pde4b		Vat1l								Tenm4
	Sez6l		Phlpp1												Ppp1r16b				Unc13c								Slc1a2												Pdzd2		Vcan								Tle4
	Shisa6		Picalm												Ppp2r3a				Utrn								Slc1a3												Pdzrn3		Xkr6								Tmem117
	Shprh		Pigk												Ppp6r3				Vcan								Slc20a1												Pex5l		Ywhaz								Tmem132d
	Slc38a1		Pign												Prex2				Wasf3								Slc27a1												Phactr3		Zdhhc14								Tnks
	Snd1		Pik3r1												Prkcz				Wnk1								Slc4a4												Phf21a		Zfp704								Tnr
	Snx29		Pkd2												Prox1				Xylt1								Slc6a1												Phka1		Zmym4								Tnrc18
	Sorbs2		Pkp4												Prpf39				Zbtb20								Slc6a11												Phka2										Tnrc6c
	Sp3		Plekhh1												Prrc2c				Zfp407								Smyd3												Phldb1										Tpr
	Spock1		Plp1												Psd3				Zfp536								Snd1												Phyhipl										Ttll7
	Spock3		Plxdc2												Ptk2				Zhx3								Snrnp70												Pik3r1										Txndc16
	Srrm4		Ppip5k2												Ptn												Son												Pkd2										Ube2h
	Stim2		Ppp1r16b												Ptprz1												Spag9												Plcl1										Unc79
	Strn3		Ppp2r3a												Pvt1												Sparcl1												Plekhh1										Usp34
	Stxbp6		Prickle2												Qk												Specc1												Plp1										Usp7
	Syn2		Prkcz												Rai1												Spire1												Plpp3										Vcan
	Syne1		Prox1												Ralgps1												Srebf2												Pou2f1										Vps54
	Syt16		Prpf39												Rasa2												Srgap1												Ppp1r16b										Xkr6
	Tanc1		Prrc2c												Rbm39												Stard9												Ppp1r9a										Ywhaz
	Taok1		Psme4												Rnf13												Strn3												Ppp6r3										Zcchc11
	Tcf7l2		Ptk2												Rnf220												Syne1												Prex2										Zdhhc9
	Tnr		Ptn												Robo1												Tcf4												Prox1										Zfp280d
	Tnrc6c		Ptpra												Rsf1												Tet2												Prrc2a										Zfp804a
	Unc79		Ptprd												Rspry1												Tial1												Prrc2c										Zfyve9
	Usp24		Ptprk												Samd12												Tjp1												Ptch1										Zmat4
	Usp34		Qk												Sash1												Tle1												Qk
	Usp7		Rab30												Sbf1												Tle4												Rab30
	Wapl		Rasgef1b												Scaf4												Tmem44												Ralgps1
	Wdr17		Rbm26												Scg3												Tnik												Rcan2
	Wnk2		Rev3l												Scmh1												Tnpo1												Reln
	Xkr4		Rictor												Sec24a												Tns3												Reps1
	Xkr6		Rmst												Sema4d												Trpc4ap												Rmst
	Xpr1		Rnf13												Sema6d												Trpm3												Rnf13
	Xrn1		Rnf220												Serinc5												Trpm7												Rnf220
	Ywhaz		Rsf1												Setd7												Tspan7												Robo1
	Zeb1		Rspry1												Sh3gl3												Ttc13												Rtn4
	Zfp592		Rsu1												Shtn1												Ttyh1												Samd12
	Zfp804a		Rtn4												Slc1a2												Tulp3												Sash1
	Zfpm2		Sbf1												Slc1a3												Txndc11												Sbno1
	Zmat4		Sbno1												Slc25a12												Unc13c												Scg3
	Zmiz1		Scaf4												Slc27a1												Utrn												Sdha
			Scmh1												Slc4a4												Wasf3												Sema4d
			Sdccag8												Slc6a1												Washc2												Sept7
			Secisbp2l												Slc6a11												Washc4												Serinc5
			Sema6d												Slit3												Wwc1												Sesn1
			Sept7												Slk												Zbtb20												Slc12a2
			Serinc5												Smg6												Zeb1												Slc1a2
			Setd5												Smyd3												Zfhx4												Slc1a3
			Shtn1												Son												Zhx3												Slc20a1
			Sik3												Sorbs1																								Slc22a23
			Slain1												Sorcs2																								Slc27a1
			Slc12a2												Spaca6																								Slc44a1
			Slc22a23												Sparcl1																								Slc4a4
			Slc44a1												Speg																								Slc6a1
			Slc4a4												Spop																								Slc6a11
			Slc6a6												Srcap																								Slco3a1
			Sltm												St6galnac3																								Slk
			Snrnp70												Stard9																								Snrnp70
			Spag9												Syne1																								Sparcl1
			Sparcl1												Tbk1																								Srebf2
			Specc1												Tcf4																								Srrm1
			Srcin1												Thsd7b																								Srrm2
			Srgap1												Tle4																								St18
			Srgap2												Tmcc1																								St6galnac3
			Ssbp2												Tmcc3																								St7
			Ssh2												Tmeff2																								Stag2
			St18												Tnr																								Stard9
			St6galnac3												Trps1																								Strn3
			Strn												Tspan2																								Supt6
			Syt11												Tspan7																								Syn2
			Sytl2												Ttyh1																								Syne1
			Szt2												Tulp3																								Szt2
			Tbc1d5												Txndc16																								Tjp1
			Tbl1x												Ube2h																								Tmeff2
			Tcf12												Ubr2																								Tmem44
			Tcf4												Unc13c																								Tmem63a
			Tjp1												Utrn																								Tnr
			Tlk2												Wapl																								Tpr
			Tmeff2												Wasf3																								Tra2a
			Tmem63a												Wnk1																								Trpm3
			Tmod1												Xpr1																								Tspan2
			Tnrc18												Ypel2																								Ttc13
			Tns3												Zbtb20																								Ttll5
			Tom1l2												Zeb2																								Ttyh1
			Tppp												Zfp532																								Tulp4
			Tpr												Zfp536																								Ube2h
			Tspan2												Zfp638																								Ubr2
			Ttc13												Zfp704																								Ugt8a
			Ttll7												Zfp804a																								Unc13c
			Ttyh1												Zfpm2																								Usp24
			Tulp4												Zfyve1																								Usp34
			Txndc16																																				Vcan
			Tyro3																																				Vps8
			Ube2h																																				Wnk1
			Uggt1																																				Xkr6
			Ugt8a																																				Ypel2
			Wipf2																																				Zbtb20
			Wnk1																																				Zeb2
			Ypel2																																				Zfc3h1
			Zeb2																																				Zfp407
			Zfc3h1																																				Zfp638
			Zfp407																																				Zfp644
			Zfp532																																				Zfyve9
			Zfp536																																				Zmiz1
			Zfp638
			Zfp644
			Zfp704
			Zmym4
[truncated: 7 more columns]
