# Supplementary material for: STEER: decoupling kinetics with Spatial-Temporal Explainable Expert model for RNA velocity inference
Source: Natl Sci Rev. 2026 Mar 30;13(9):nwag199. doi: 10.1093/nsr/nwag199 (PMC13220760; doi:10.1093/nsr/nwag199)
Supplement: nwag199_Supplemental_Files [file nwag199_supplemental_files.zip › Supplementary Table 3.xlsx]

## Sheet: Supplementary Table 3
Supplementary Table 3. Details of parameters for Simulation Designs
Gene Pattern	Cell group	Mean of Alpha	Mean of Beta	Mean of Gamma
Sequential Shifts	Progenitors	3	0.5	0.8
Sequential Shifts	Descendant 1	1	0.5	0.8
Sequential Shifts	Descendant 2	1	0.5	0.8
Branching Trajectories	Progenitors	1.5	0.5	0.8
Branching Trajectories	Descendant 1	10	0.5	3
Branching Trajectories	Descendant 2	1	0.5	0.8
Multiple Independent kinetics	Progenitors	1	1	1
Multiple Independent kinetics	Descendant 1	4.5	1	1
Multiple Independent kinetics	Descendant 2	8	0.5	0.8
Classic Circular Pattern	Progenitors	6	1	1
Classic Circular Pattern	Descendant 1	0	1	1
Classic Circular Pattern	Descendant 2	0	1	1
